# Supplementary material for: Evaluation of β-Lactamase Enzyme Activity in Outer Membrane Vesicles (OMVs) Isolated from Extended Spectrum β-Lactamase (ESBL) Salmonella Infantis Strains
Source: Antibiotics (Basel). 2023 Apr 13;12(4):744. doi: 10.3390/antibiotics12040744 (PMC10135247; doi:10.3390/antibiotics12040744)
Supplement: Supplementary file 1 [file antibiotics-12-00744-s001.zip]

Archive with 1 entries (1 files):
- antibiotics-2266086-supplementary.pdf
